# Supplementary material for: Rapid versus traditional qualitative analysis using the Consolidated Framework for Implementation Research (CFIR)
Source: Implement Sci. 2021 Jul 2;16:67. doi: 10.1186/s13012-021-01111-5 (PMC8252308; doi:10.1186/s13012-021-01111-5)
Supplement: Supplementary file 3 — Additional file 3. Unabridged MS Excel CFIR Construct by Facility Matrix Template. [file 13012_2021_1111_MOESM3_ESM.xlsx]

## Sheet: Sheet1
Additional File 3. Unabridged CFIR Construct by Facility Matrix Template
Facility	Facility A	Facility B	Facility C	Note: Enhance the matrix by including additional inductive topics/domains identified during coding.
High-Level Facility Summary
I. Innovation Characteristics
A. Innovation Source	Overall Rating: __ Summary: Rationale:	Overall Rating: __ Summary: Rationale:	Overall Rating: __ Summary: Rationale:
B. Evidence Strength & Quality	Overall Rating: __ Summary: Rationale:	Overall Rating: __ Summary: Rationale:	Overall Rating: __ Summary: Rationale:
C. Relative Advantage	Overall Rating: __ Summary: Rationale:	Overall Rating: __ Summary: Rationale:	Overall Rating: __ Summary: Rationale:
D. Adaptability	Overall Rating: __ Summary: Rationale:	Overall Rating: __ Summary: Rationale:	Overall Rating: __ Summary: Rationale:
E. Trialability	Overall Rating: __ Summary: Rationale:	Overall Rating: __ Summary: Rationale:	Overall Rating: __ Summary: Rationale:
F. Complexity	Overall Rating: __ Summary: Rationale:	Overall Rating: __ Summary: Rationale:	Overall Rating: __ Summary: Rationale:
G. Design Quality & Packaging	Overall Rating: __ Summary: Rationale:	Overall Rating: __ Summary: Rationale:	Overall Rating: __ Summary: Rationale:
H. Cost	Overall Rating: __ Summary: Rationale:	Overall Rating: __ Summary: Rationale:	Overall Rating: __ Summary: Rationale:
II. Outer Setting
A. Needs & Resources of Those Served by the Organization	Overall Rating: __ Summary: Rationale:	Overall Rating: __ Summary: Rationale:	Overall Rating: __ Summary: Rationale:
B. Cosmopolitanism	Overall Rating: __ Summary: Rationale:	Overall Rating: __ Summary: Rationale:	Overall Rating: __ Summary: Rationale:
C. Peer Pressure	Overall Rating: __ Summary: Rationale:	Overall Rating: __ Summary: Rationale:	Overall Rating: __ Summary: Rationale:
D. External Policy & Incentives	Overall Rating: __ Summary: Rationale:	Overall Rating: __ Summary: Rationale:	Overall Rating: __ Summary: Rationale:
III. Inner Setting
A. Structural Characteristics	Overall Rating: __ Summary: Rationale:	Overall Rating: __ Summary: Rationale:	Overall Rating: __ Summary: Rationale:
B. Networks & Communications	Overall Rating: __ Summary: Rationale:	Overall Rating: __ Summary: Rationale:	Overall Rating: __ Summary: Rationale:
C. Culture	Overall Rating: __ Summary: Rationale:	Overall Rating: __ Summary: Rationale:	Overall Rating: __ Summary: Rationale:
D. Implementation Climate
1. Tension for Change	Overall Rating: __ Summary: Rationale:	Overall Rating: __ Summary: Rationale:	Overall Rating: __ Summary: Rationale:
2. Compatibility	Overall Rating: __ Summary: Rationale:	Overall Rating: __ Summary: Rationale:	Overall Rating: __ Summary: Rationale:
3. Relative Priority	Overall Rating: __ Summary: Rationale:	Overall Rating: __ Summary: Rationale:	Overall Rating: __ Summary: Rationale:
4. Organizational Incentives & Rewards	Overall Rating: __ Summary: Rationale:	Overall Rating: __ Summary: Rationale:	Overall Rating: __ Summary: Rationale:
5. Goals & Feedback	Overall Rating: __ Summary: Rationale:	Overall Rating: __ Summary: Rationale:	Overall Rating: __ Summary: Rationale:
6. Learning Climate	Overall Rating: __ Summary: Rationale:	Overall Rating: __ Summary: Rationale:	Overall Rating: __ Summary: Rationale:
E. Readiness for Implementation
1. Leadership Engagement	Overall Rating: __ Summary: Rationale:	Overall Rating: __ Summary: Rationale:	Overall Rating: __ Summary: Rationale:
2. Available Resources	Overall Rating: __ Summary: Rationale:	Overall Rating: __ Summary: Rationale:	Overall Rating: __ Summary: Rationale:
3. Access to Knowledge & Information	Overall Rating: __ Summary: Rationale:	Overall Rating: __ Summary: Rationale:	Overall Rating: __ Summary: Rationale:
IV. Characteristics of Individuals
A. Knowledge & Beliefs about the Innovation	Overall Rating: __ Summary: Rationale:	Overall Rating: __ Summary: Rationale:	Overall Rating: __ Summary: Rationale:
B. Self-Efficacy	Overall Rating: __ Summary: Rationale:	Overall Rating: __ Summary: Rationale:	Overall Rating: __ Summary: Rationale:
C. Individual Stage of Change	Overall Rating: __ Summary: Rationale:	Overall Rating: __ Summary: Rationale:	Overall Rating: __ Summary: Rationale:
D. Individual Identification with Organization	Overall Rating: __ Summary: Rationale:	Overall Rating: __ Summary: Rationale:	Overall Rating: __ Summary: Rationale:
E. Other Personal Attributes	Overall Rating: __ Summary: Rationale:	Overall Rating: __ Summary: Rationale:	Overall Rating: __ Summary: Rationale:
V. Process
A. Planning	Overall Rating: __ Summary: Rationale:	Overall Rating: __ Summary: Rationale:	Overall Rating: __ Summary: Rationale:
B. Engaging
1. Opinion Leaders	Overall Rating: __ Summary: Rationale:	Overall Rating: __ Summary: Rationale:	Overall Rating: __ Summary: Rationale:
2. Formally Appointed Internal Implementation Leaders	Overall Rating: __ Summary: Rationale:	Overall Rating: __ Summary: Rationale:	Overall Rating: __ Summary: Rationale:
3. Champions	Overall Rating: __ Summary: Rationale:	Overall Rating: __ Summary: Rationale:	Overall Rating: __ Summary: Rationale:
4. External Change Agents	Overall Rating: __ Summary: Rationale:	Overall Rating: __ Summary: Rationale:	Overall Rating: __ Summary: Rationale:
5. Key Stakeholders	Overall Rating: __ Summary: Rationale:	Overall Rating: __ Summary: Rationale:	Overall Rating: __ Summary: Rationale:
6. Innovation Participants	Overall Rating: __ Summary: Rationale:	Overall Rating: __ Summary: Rationale:	Overall Rating: __ Summary: Rationale:
C. Executing	Overall Rating: __ Summary: Rationale:	Overall Rating: __ Summary: Rationale:	Overall Rating: __ Summary: Rationale:
D. Reflecting & Evaluating	Overall Rating: __ Summary: Rationale:	Overall Rating: __ Summary: Rationale:	Overall Rating: __ Summary: Rationale:
